# Supplementary material for: Poloxamer-Based Hydrogel as Drug Delivery System: How Polymeric Excipients Influence the Chemical-Physical Properties
Source: Polymers (Basel). 2022 Sep 1;14(17):3624. doi: 10.3390/polym14173624 (PMC9460339; doi:10.3390/polym14173624)
Supplement: Supplementary file 1 [file polymers-14-03624-s001.zip]

Archive with 1 entries (1 files):
- polymers-1853614-supplementary.pdf
